# Supplementary material for: Case Report: Newly discovered ELN gene mutation in congenital heart disease: case analysis and review
Source: Front Pediatr. 2026 Jan 29;14:1671066. doi: 10.3389/fped.2026.1671066 (PMC12894336; doi:10.3389/fped.2026.1671066)
Supplement: Supplementary file 2 [file Supplementaryfile1.xlsx]

## Sheet: Table1
Gene	Gene Coordinates	Reference Base	Mutant Base	Mutation Information	HGVS Description	Disease Name	Confidence Label	Reference Literature
ELN	#NA:#NA-#NA	#NA	#NA	deletion ~600 kb incl. entire gene, LIMK1 and STX1A		Supravalvular aortic stenosis	DM	Hirota,et al.Genet Med,5,311,2003[PMID:12865760]
ELN	#NA:#NA-#NA	#NA	#NA	deletion various large deletions		Supravalvular aortic stenosis	DM	Tassabehji,et al.Am J Hum Genet,64,118,1999[PMID:9915950]
ELN	#NA:#NA-#NA	#NA	#NA	deletion ~1.5 Mb incl. entire gene & others		Hypoplastic right heart syndrome	DM?	Dimopoulos,et al.Birth Defects Res A Clin Mol Teratol,109,8,2017[PMID:28009100]
ELN	#NA:#NA-#NA	#NA	#NA	deletion 1423.6kb incl entire gene & DNAJC30		Intellectual & developmental disabilities, cardiomyopathy & other anomalies	DM	Bonini,et al.Clin Genet,104,210,2023[PMID:37334874]
ELN	#NA:#NA-#NA	#NA	#NA	deletion ~1.0 Mb incl. entire gene		Supravalvular aortic stenosis	DM	Verberne,et al.Am J Med Genet A,188,1777,2022[PMID:35253369]
ELN	#NA:#NA-#NA	#NA	#NA	deletion 1.55 Mb incl. entire gene		Marfan syndrome with Williams-Beuren syndrome	DM	Budisteanu,et al.Clin Dysmorphol,26,187,2017[PMID:28277377]
ELN	#NA:#NA-#NA	#NA	#NA	deletion 40-100 kb incl entire gene		Williams-Beuren syndrome features	DM	Katumba-Lunyenya,et al.BMJ Case Rep,2009,0036,2009[PMID:21691394]
ELN	#NA:#NA-#NA	#NA	#NA	deletion 1419.2 kb incl. entire gene		Congenital heart disease	DM	Glessner,et al.Circ Res,115,884,2014[PMID:25205790]
ELN	#NA:#NA-#NA	#NA	#NA	deletion ex. 1-5		Supravalvular aortic stenosis	DM	Hayano,et al.Int J Cardiol,274,290,2018[PMID:30228022]
ELN	#NA:#NA-#NA	#NA	#NA	deletion incl entire gene, BAZ1B, GTF2IRD, EIF4H, MLXIPL & 9 others		Williams-Beuren syndrome	DM	Okashah,et al.Genes (Basel),13,1369,2022[PMID:36011280]
ELN	#NA:#NA-#NA	#NA	#NA	deletion 1.4 Mb incl. entire gene		Hearing loss, pulmonary stenosis, posterior embryotoxon, and intrauterine growth restriction	DM	Downie,et al.Eur J Hum Genet,28,587,2020[PMID:31827275]
ELN	#NA:#NA-#NA	#NA	#NA	deletion 100 kb incl. ex. 28_34		Supravalvular aortic stenosis	DM	Ewart,et al.J Clin Invest,93,1071,1994[PMID:8132745]
ELN	#NA:#NA-#NA	#NA	#NA	insertion 1.4 Mb incl. entire gene		Autism spectrum disorder	DM?	Breuss,et al.Nat Med,26,143,2020[PMID:31873310]
ELN	#NA:#NA-#NA	#NA	#NA	deletion ex. 6-34		Supravalvular aortic stenosis	DM	Hayano,et al.Int J Cardiol,274,290,2018[PMID:30228022]
ELN	#NA:#NA-#NA	#NA	#NA	deletion entire gene		Supravalvular aortic stenosis in Williams-Beuren syndrome	DM	Nickerson,et al.Am J Hum Genet,56,1156,1995[PMID:7726172]
ELN	#NA:#NA-#NA	#NA	#NA	deletion incl. entire gene		Supravalvular aortic stenosis in Williams-Beuren syndrome	DM	Ruangdaraganon,et al.J Med Assoc Thai,82,S174,1999[PMID:10730539]
ELN	#NA:#NA-#NA	#NA	#NA	insertion 320 kb incl. entire gene +4 others		Autism spectrum disorder	DM	Zarrei,et al.NPJ Genom Med,4,26,2019[PMID:31602316]
ELN	#NA:#NA-#NA	#NA	#NA	48.4 Mb inversion, 7:q11.2q31		Supravalvular aortic stenosis	DM	Pons,et al.Mol Syndromol,10,209,2019[PMID:31602193]
ELN	#NA:#NA-#NA	#NA	#NA	deletion 1.4 Mb incl. 22 genes		Coarctation of aorta	DM	Ozyilmaz,et al.Clin Genet,92,372,2017[PMID:28128450]
ELN	#NA:#NA-#NA	#NA	#NA	deletion entire gene		Supravalvular aortic stenosis in Williams-Beuren syndrome	DM	Lowery,et al.Am J Hum Genet,57,49,1995[PMID:7611295]
ELN	#NA:#NA-#NA	#NA	#NA	deletion entire gene		Supravalvular aortic stenosis in Williams-Beuren syndrome	DM	Mari,et al.Hum Genet,96,444,1995[PMID:7557968]
ELN	#NA:#NA-#NA	#NA	#NA	deletion 30 kb I1E1+1800 to I27E28-500		Supravalvular aortic stenosis	DM	Olson,et al.Hum Mol Genet,4,1677,1995[PMID:8541862]
ELN	#NA:#NA-#NA	#NA	#NA	deletion chr7:72722428-74114760del		Neurodevelopmental disorder	DM?	Wu,et al.Orphanet J Rare Dis,19,2024[PMID:38764027]
ELN	#NA:#NA-#NA	#NA	#NA	Translocation t(7;16)(q11.23;q13)		Supravalvular aortic stenosis in Williams-Beuren syndrome	DM	Duba,et al.Eur J Hum Genet,10,351,2002[PMID:12080386]
ELN	#NA:#NA-#NA	#NA	#NA	deletion 8.3Mb incl entire gene		Williams-Beuren syndrome	DM	Yang,et al.Clin Genet,101,101,2022[PMID:34671977]
ELN	#NA:#NA-#NA	#NA	#NA	deletion ex. 34		Supravalvular aortic stenosis	DM	Hayano,et al.Int J Cardiol,274,290,2018[PMID:30228022]
ELN	#NA:#NA-#NA	#NA	#NA	deletion 1.42 Mb incl. entire gene		Williams-Beuren syndrome	DM?	Du,et al.J Autism Dev Disord,52,4828,2022[PMID:34773222]
ELN	#NA:#NA-#NA	#NA	#NA	insertion 0.7Mb incl entire gene		7q11.23 duplication syndrome	DM	Yang,et al.Clin Genet,101,101,2022[PMID:34671977]
ELN	#NA:#NA-#NA	#NA	#NA	deletion ~900 kb incl. entire gene, LIMK1 and STX1A		Supravalvular aortic stenosis	DM	Hirota,et al.Genet Med,5,311,2003[PMID:12865760]
ELN	#NA:#NA-#NA	#NA	#NA	Translocation breakpoint t(6;7)(p21.1;q11.23)		Supravalvular aortic stenosis	DM	Curran,et al.Cell,73,159,1993[PMID:8096434]
ELN	#NA:#NA-#NA	#NA	#NA	deletion 0.413 Mb		Atrial septal defect and aortic dilation	DM?	Syrmou,et al.Pediatr Res,73,772,2013[PMID:23481551]
ELN	#NA:#NA-#NA	#NA	#NA	insertion incl. entire gene + LIMK1 (triplication)		Supravalvular aortic stenosis	DM	Guemann,et al.Cardiol Young,25,712,2015[PMID:24932728]
ELN	#NA:#NA-#NA	#NA	#NA	deletion 1419.6 kb incl. entire gene		Congenital heart disease	DM	Glessner,et al.Circ Res,115,884,2014[PMID:25205790]
ELN	#NA:#NA-#NA	#NA	#NA	deletion 1522kb incl entire gene		Complete atrioventricular canal	DM?	Zhang,et al.BMC Med Genomics,14,2021[PMID:34627233]
ELN	#NA:#NA-#NA	#NA	#NA	deletion 600-800 kb incl. entire gene, LIMK1 and STX1A		Supravalvular aortic stenosis	DM	van Hagen,et al.Neurobiol Dis,26,112,2007[PMID:17270452]
ELN	#NA:#NA-#NA	#NA	#NA	deletion entire gene		Supravalvular aortic stenosis in Williams-Beuren syndrome	DM	Zhang,et al.Genet Test,3,357,1999[PMID:10627943]
ELN	#NA:#NA-#NA	#NA	#NA	1.5 Mb inversion		Williams-Beuren syndrome, predisp. to, association with	DP	Osborne,et al.Nat Genet,29,321,2001[PMID:11685205]
ELN	#NA:#NA-#NA	#NA	#NA	deletion 1.9 Mb		Pulmonary valve stenosis	DM?	Syrmou,et al.Pediatr Res,73,772,2013[PMID:23481551]
ELN	#NA:#NA-#NA	#NA	#NA	deletion c.2106del25		Cutis laxa	DM	Callewaert,et al.Hum Mutat,32,445,2011[PMID:21309044]
ELN	#NA:#NA-#NA	#NA	#NA	deletion entire gene		Supravalvular aortic stenosis in Williams-Beuren syndrome	DM	Dutly,et al.Hum Mol Genet,5,1893,1996[PMID:8968740]
ELN	#NA:#NA-#NA	#NA	#NA	deletion ~450 kb incl. entire gene, LIMK1 and STX1A		Supravalvular aortic stenosis	DM	Hirota,et al.Genet Med,5,311,2003[PMID:12865760]
ELN	#NA:#NA-#NA	#NA	#NA	deletion entire gene		Supravalvular aortic stenosis in Williams-Beuren syndrome	DM	Ewart,et al.Nat Genet,5,11,1993[PMID:7693128]
ELN	7:72611953-72611953	G	<DEL>	deletion incl entire gene	-830274_*671174del1541961	7q11.23 duplication syndrome	DM	Khalaf,et al.Clin Genet,106,82,2024[PMID:38438125]
ELN	7:73442468-73442468	T	<DEL>	deletion 0.7Mb incl entire gene	-49_*665341del705903	Williams-Beuren syndrome	DM	Yang,et al.Clin Genet,101,101,2022[PMID:34671977]
ELN	7:73442513-73442525	CCGAGATGGCGGG	C	del 12 bp non-coding DNA	-4_8delCGAGATGGCGGG	Supravalvular aortic stenosis	DM	Metcalfe,et al.Eur J Hum Genet,8,955,2000[PMID:11175284]
ELN	7:73442517-73442545	GATGGCGGGTCTGACGGCGGCGGCCCCGC	G	deletion 28 bp nt. 1-28	1_28del28	Supravalvular aortic stenosis	DM	Metcalfe,et al.Eur J Hum Genet,8,955,2000[PMID:11175284]|32960096
ELN	7:73442518-73442518	A	G	Met1Val	1A>G	Supravalvular aortic stenosis	DM	Urb?n,et al.Hum Genet,106,577,2000[PMID:10942104]
ELN	7:73442519-73442519	T	C	Met1Thr	2T>C	Cardiomyopathy & pulmonary emphysema	DM	Louw,et al.Am J Med Genet A,158A,2053,2012[PMID:22740173]
ELN	7:73442522-73442523	CG	C	del 1 bp codon 3	8delG	Supravalvar pulmonary stenosis	DM?	El Malti,et al.Eur J Hum Genet,24,228,2016[PMID:26014430]
ELN	7:73442551-73442551	G	T	Gly12Term	34G>T	Peripheral pulmonary artery stenosis	DM	El Malti,et al.Eur J Hum Genet,24,228,2016[PMID:26014430]
ELN	7:73442555-73442556	TC	T	del 1 bp codon 14	40delC	Supravalvular aortic stenosis	DM	Micale,et al.Eur J Hum Genet,18,317,2010[PMID:19844261]
ELN	7:73449715-73449715	G	GT	ins 1 bp codon 36	105dupT	Supravalvular aortic stenosis	DM	Metcalfe,et al.Eur J Hum Genet,8,955,2000[PMID:11175284]|30228022
ELN	7:73449715-73449715	G	C	Gly35Ala	104G>C	Aortic dissection, Stanford type A	DM	Chen,et al.J Thorac Dis,13,4008,2021[PMID:34422331]
ELN	7:73449744-73449744	G	A	Gly45Arg	133G>A	Supravalvular aortic stenosis	DM	Zhou,et al.Front Genet,13,1059640,2022[PMID:36518217]
ELN	7:73450368-73450368	C	<DEL>	deletion 81.8 kb incl .ex. 3-34	134-496_*49175del81817	Cardiovascular features of Williams-Beuren syndrome	DM	Euteneuer,et al.Clin Genet,86,487,2014[PMID:24246242]
ELN	7:73450891-73450891	G	C	Gly47Ala	140G>C	Aortopathy	DM?	Renner,et al.Genet Med,21,1832,2019[PMID:30675029]
ELN	7:73450911-73450911	G	T	Gly54Term	160G>T	Supravalvular aortic stenosis	DM	Sugiyama,et al.Mol Genet Genomic Med,7,2019[PMID:31560829]
ELN	7:73450914-73450914	G	A	Ala55Thr	163G>A	Peripheral pulmonary artery stenosis	DM	Metcalfe,et al.Eur J Hum Genet,8,955,2000[PMID:11175284]
ELN	7:73450915-73450915	G	T	IVS3 ds G-T +1	163+1G>T	Supravalvular aortic stenosis	DM	Metcalfe,et al.Eur J Hum Genet,8,955,2000[PMID:11175284]
ELN	7:73450915-73450915	G	A	IVS3 ds G-A +1	163+1G>A	Supravalvular aortic stenosis	DM	Li,et al.Hum Mol Genet,6,1021,1997[PMID:9215670]
ELN	7:73450916-73450916	T	C	IVS3 ds T-C +2	163+2T>C	Supravalvular aortic stenosis	DM	Micale,et al.Eur J Hum Genet,18,317,2010[PMID:19844261]
ELN	7:73452035-73452035	A	C	IVS3 as A-C -2	164-2A>C	Supravalvular aortic stenosis	DM	Capalbo,et al.PLoS Genet,15,e1008409,2019[PMID:31589614]|31589614
ELN	7:73452037-73452037	C	T	Ala55Val	164C>T	Cutis laxa	DM	Hu,et al.J Invest Dermatol,126,283,2006[PMID:16374472]
ELN	7:73455567-73455567	C	CTG	ins 2 bp codon 73	219_220dupTG	Supravalvular aortic stenosis	DM	Hayano,et al.Int J Cardiol,274,290,2018[PMID:30228022]
ELN	7:73456977-73456977	G	A	Gly89Glu	266G>A	Supravalvular aortic stenosis	DM	Zhou,et al.Front Genet,13,1059640,2022[PMID:36518217]
ELN	7:73456987-73456988	GC	G	del 1 bp codon 93	278delC	Supravalvular aortic stenosis	DM	Kiener,et al.Pediatr Cardiol,45,1154,2024[PMID:38294523]
ELN	7:73456989-73456990	CT	C	del 1 bp codon 93	279delT	Supravalvular aortic stenosis	DM	Metcalfe,et al.Eur J Hum Genet,8,955,2000[PMID:11175284]
ELN	7:73457009-73457009	G	A	Ala100Thr	298G>A	Bicuspid aortic valve	DM?	Girdauskas,et al.Eur J Cardiothorac Surg,52,156,2017[PMID:28387797]
ELN	7:73457014-73457015	AG	A	del 1 bp codon 102	304delG	Supravalvular aortic stenosis	DM	Micale,et al.Eur J Hum Genet,18,317,2010[PMID:19844261]
ELN	7:73457314-73457315	GC	G	del 1 bp codon 108	327delC	Supravalvular aortic stenosis	DM	Stranneheim,et al.Genome Med,13,40,2021[PMID:33726816]
ELN	7:73457357-73457358	GT	G	del 1 bp codon 124	370delT	Supravalvular aortic stenosis	DM	Hayano,et al.Int J Cardiol,274,290,2018[PMID:30228022]
ELN	7:73457446-73457446	A	C	IVS7 as A-C -2	377-2A>C	Supravalvular aortic stenosis	DM	Metcalfe,et al.Eur J Hum Genet,8,955,2000[PMID:11175284]
ELN	7:73457456-73457457	GT	G	del 1 bp codon 129	387delT	Supravalvular aortic stenosis	DM	Urban,et al.Hum Genet,106,577,2000[PMID:10942104]
ELN	7:73457474-73457474	G	T	Gly135Term	403G>T	Supravalvular aortic stenosis	DM	Zhou,et al.Front Genet,13,1059640,2022[PMID:36518217]
ELN	7:73457476-73457477	AG	A	del 1 bp codon 136	406delG	Supravalvular aortic stenosis	DM	Metcalfe,et al.Eur J Hum Genet,8,955,2000[PMID:11175284]
ELN	7:73458224-73458224	G	GTGTA	ins 4 bp codon 150	445_448dupGTAT	Supravalvular aortic stenosis	DM	Ge,et al.Circulation,126,1695,2012[PMID:22914687]
ELN	7:73458225-73458226	TG	T	del 1 bp codon 149	445delG	Supravalvular aortic stenosis	DM	Zhou,et al.Front Genet,13,1059640,2022[PMID:36518217]
ELN	7:73458231-73458231	C	A	Tyr150Term	450C>A	Supravalvular aortic stenosis	DM	Metcalfe,et al.Eur J Hum Genet,8,955,2000[PMID:11175284]
ELN	7:73458231-73458231	C	G	Tyr150Term	450C>G	Supravalvular aortic stenosis	DM	Metcalfe,et al.Eur J Hum Genet,8,955,2000[PMID:11175284]
ELN	7:73458241-73458241	G	A	Val154Met	460G>A	Developmental disorder	DM?	Kaplanis,et al.Nature,586,757,2020[PMID:33057194]|35982159
ELN	7:73458251-73458251	G	A	IVS9 ds G-A +1	469+1G>A	Congenital heart disease	DM?	Morton,et al.JAMA Cardiol,6,457,2021[PMID:33084842]
ELN	7:73459575-73459575	G	T	Val165Leu	493G>T	Pulmonary atresia with ventricular septal defect and pulmonary stenosis	DM?	Pulignani,et al.Pediatr Cardiol,39,682,2018[PMID:29332214]
ELN	7:73459597-73459597	G	T	Gly172Val	515G>T	Bicuspid aortic valve	DM?	Girdauskas,et al.Eur J Cardiothorac Surg,52,156,2017[PMID:28387797]
ELN	7:73459608-73459608	A	T	Lys176Term	526A>T	Supravalvular aortic stenosis	DM	Metcalfe,et al.Eur J Hum Genet,8,955,2000[PMID:11175284]
ELN	7:73461025-73461025	G	A	IVS11 as G-A -1	572-1G>A	Supravalvular aortic stenosis	DM	Hayano,et al.Int J Cardiol,274,290,2018[PMID:30228022]|36028527
ELN	7:73461030-73461031	TG	T	del 1 bp codon 193	578delG	Congenital heart disease	DM?	Edwards,et al.JACC Basic Transl Sci,5,376,2020[PMID:32368696]|31941532|33084842
ELN	7:73461033-73461034	AC	A	del 1 bp codon 194	582delC	Supravalvular aortic stenosis	DM	Seo,et al.Clin Genet,98,562,2020[PMID:32901917]
ELN	7:73461035-73461035	C	T	Pro194Leu	581C>T	Aortic dissection, Stanford type A	DM	Chen,et al.J Thorac Dis,13,4008,2021[PMID:34422331]
ELN	7:73461044-73461045	GA	G	del 1 bp codon 197	591delA	Williams-Beuren syndrome	DM	Kagan,et al.Front Genet,13,1018062,2022[PMID:36699461]
ELN	7:73461047-73461047	C	T	Pro198Leu	593C>T	Atrioventricular canal defects	DM	Pulignani,et al.Pediatr Cardiol,39,682,2018[PMID:29332214]
ELN	7:73461059-73461059	T	TC	ins 1 bp codon 203	608dupC	Supravalvular aortic stenosis & intracranial aneurysm	DM	Jelsig,et al.Eur J Med Genet,60,110,2017[PMID:27866049]
ELN	7:73461085-73461085	C	T	Pro211Ser	631C>T	Cutis laxa	DM	M?garban?,et al.J Invest Dermatol,129,1650,2009[PMID:19194475]
ELN	7:73461092-73461093	TG	T	del 1 bp codon 213	639delG	Supravalvular aortic stenosis	DM	Metcalfe,et al.Eur J Hum Genet,8,955,2000[PMID:11175284]
ELN	7:73462020-73462020	C	T	Pro220Leu	659C>T	Supravalvular aortic stenosis	DM	Metcalfe,et al.Eur J Hum Genet,8,955,2000[PMID:11175284]|34426522
ELN	7:73462470-73462470	A	G	IVS13 as A-G -2	686-2A>G	Cancer	DM	Chang,et al.Cancer Med,12,1972,2023[PMID:35861108]
ELN	7:73462480-73462480	C	T	Pro232Ser	694C>T	Kidney and urinary tract abnormalities (CAKUT)	DM?	Liu,et al.Nephrol Dial Transplant,2022[PMID:36549658]
ELN	7:73462832-73462832	G	C	IVS14 as G-C -1	746-1G>C	Supravalvular aortic stenosis	DM	Metcalfe,et al.Eur J Hum Genet,8,955,2000[PMID:11175284]
ELN	7:73462839-73462840	GC	G	del 1 bp codon 253	757delC	Supravalvular aortic stenosis	DM	Jakob,et al.Cardiol Young,21,62,2011[PMID:21080980]
ELN	7:73462843-73462843	C	T	Pro252Pro	756C>T	Developmental disorder	DM?	Kaplanis,et al.Nature,586,757,2020[PMID:33057194]|35982159
ELN	7:73462844-73462844	C	T	Gln253Term	757C>T	Cardiac abnormalities and inguinal hernia	DM	Zhang,et al.BMC Pediatr,23,2023[PMID:37980465]
ELN	7:73466077-73466077	C	G	IVS15 as C-G -3	800-3C>G	Supravalvular aortic stenosis	DM	Li,et al.Hum Mol Genet,6,1021,1997[PMID:9215670]
ELN	7:73466078-73466078	A	G	IVS15 as A-G -2	800-2A>G	Supravalvular aortic stenosis	DM	Li,et al.Hum Mol Genet,6,1021,1997[PMID:9215670]
ELN	7:73466079-73466079	G	T	IVS15 as G-T -1	800-1G>T	Supravalvular aortic stenosis	DM	Hu,et al.Front Genet,11,00473,2020[PMID:32595695]
ELN	7:73466114-73466114	A	AG	ins 1 bp codon 280	838dupG	Supravalvular aortic stenosis	DM	Micale,et al.Eur J Hum Genet,18,317,2010[PMID:19844261]
ELN	7:73466119-73466119	C	CTGGT	ins 4 bp codon 281	840_843dupTGGT	Supravalvular aortic stenosis	DM	Metcalfe,et al.Eur J Hum Genet,8,955,2000[PMID:11175284]
ELN	7:73466138-73466138	T	TG	ins 1 bp codon 288	862dupG	Supravalvular aortic stenosis	DM	Min,et al.Circ Genom Precis Med,13,e002971,2020[PMID:32960096]
ELN	7:73466245-73466245	T	A	IVS16 as T-A -9	890-9T>A	Supravalvular aortic stenosis	DM	Min,et al.Circ Genom Precis Med,13,e002971,2020[PMID:32960096]
ELN	7:73466250-73466283	TCAGGCGTTGGGACTCCAGCTGCAGCTGCAGCTG	T	deletion 33 bp nt 890-922, cd. 297-308	890_922del33	Supravalvular aortic stenosis	DM	Park,et al.Int J Mol Med,18,329,2006[PMID:16820942]
ELN	7:73466253-73466253	G	C	IVS16 as G-C -1	890-1G>C	Supravalvular aortic stenosis	DM	Metcalfe,et al.Eur J Hum Genet,8,955,2000[PMID:11175284]
ELN	7:73466256-73466256	G	A	Val298Ile	892G>A	Pulmonary atresia with ventricular septal defect and pulmonary stenosis	DM?	Pulignani,et al.Pediatr Cardiol,39,682,2018[PMID:29332214]
ELN	7:73466278-73466278	C	T	Ala305Val	914C>T	Aortic dissection, Stanford type A	DM	Chen,et al.J Thorac Dis,13,4008,2021[PMID:34422331]
ELN	7:73467490-73467490	C	G	IVS17 as C-G -3	950-3C>G	Congenital heart disease	DM	Blue,et al.J Am Coll Cardiol,64,2498,2014[PMID:25500235]
ELN	7:73467500-73467500	T	TGCAG	ins 4 bp codon 321	960_963dupAGGC	Supravalvular aortic stenosis	DM	Zhou,et al.Front Genet,13,1059640,2022[PMID:36518217]
ELN	7:73467569-73467570	AG	A	del 1 bp codon 343	1028delG	Supravalvular aortic stenosis	DM	Zhou,et al.Front Genet,13,1059640,2022[PMID:36518217]
ELN	7:73467580-73467581	TC	T	del 1 bp codon 347	1040delC	Supravalvular aortic stenosis	DM	Boeckel,et al.Am J Cardiol,83,1141,1999[PMID:10190538]
ELN	7:73467590-73467591	TG	T	del 1 bp codon 350	1050delG	Supravalvular aortic stenosis	DM	Metcalfe,et al.Eur J Hum Genet,8,955,2000[PMID:11175284]
ELN	7:73467625-73467625	G	A	Gly361Asp	1082G>A	Developmental disorder	DM?	Kaplanis,et al.Nature,586,757,2020[PMID:33057194]|35982159
ELN	7:73469099-73469099	G	A	Gly384Arg	1150G>A	Thoracic aortic disorder	DM?	Overwater,et al.Hum Mutat,39,1173,2018[PMID:29907982]
ELN	7:73469100-73469100	G	A	IVS19 ds G-A +1	1150+1G>A	Congenital heart disease	DM?	Szot,et al.Circ Genom Precis Med,11,2018[PMID:29555671]|29907982|31589614|34328347|34363016
ELN	7:73470608-73470609	GC	G	del 1 bp codon 387	1161delC	Supravalvular aortic stenosis	DM	Micale,et al.Eur J Hum Genet,18,317,2010[PMID:19844261]
ELN	7:73470620-73470644	AGTTGGAGGCATTCCTACTTACGGG	A	deletion 24 bp nt. 1175 cd. 392	1178_1201del24	Supravalvular aortic stenosis	DM	Urban,et al.Hum Genet,106,577,2000[PMID:10942104]|31829210
ELN	7:73470640-73470649	ACGGGGTTGG	A	del 9 bp codon 397	1191_1199delCGGGGTTGG	Supravalvular aortic stenosis	DM	Urban,et al.Hum Genet,106,577,2000[PMID:10942104]
ELN	7:73470641-73470642	CG	C	del 1 bp codon 398	1195delG	Supravalvular aortic stenosis	DM	Urban,et al.Hum Genet,106,577,2000[PMID:10942104]|30228022
ELN	7:73470666-73470666	G	A	Gly406Ser	1216G>A	Aortic dissection, Stanford type A	DM?	Chen,et al.J Thorac Dis,13,4008,2021[PMID:34422331]
ELN	7:73470678-73470678	G	T	Gly410Term	1228G>T	Hypertension, renovascular	DM	Viering,et al.J Hypertens,38,1964,2020[PMID:32890272]
ELN	7:73470683-73470683	C	CGACT	ins 4 bp codon 412	1234_1235insACTG	Supravalvular aortic stenosis	DM	Min,et al.Circ Genom Precis Med,13,e002971,2020[PMID:32960096]
ELN	7:73470686-73470687	AG	A	del 1 bp codon 413	1238delG	Supravalvular aortic stenosis	DM	Urban,et al.Am J Hum Genet,71,30,2002[PMID:12016585]
ELN	7:73470709-73470710	TC	T	del 1 bp codon 421	1262delC	Supravalvular aortic stenosis	DM	Metcalfe,et al.Eur J Hum Genet,8,955,2000[PMID:11175284]
ELN	7:73470714-73470714	G	A	Ser422Gly	1264A>G	Inguinal hernia, association with	DP	Rodrigues,et al.Genet Mol Biol,29,45,2006|23049958|33351193
ELN	7:73470728-73470729	TC	T	del 1 bp codon 427	1281delC	Supravalvular aortic stenosis	DM	Dedic,et al.Hum Mutat,17,81,2001[PMID:11139266]
ELN	7:73470732-73470732	G	T	Gly428Term	1282G>T	Supravalvular aortic stenosis	DM	Urban,et al.Hum Genet,106,577,2000[PMID:10942104]
ELN	7:73470745-73470745	T	TG	ins 1 bp codon 432	1295_1296insG	Supravalvar pulmonary stenosis	DM?	El Malti,et al.Eur J Hum Genet,24,228,2016[PMID:26014430]
ELN	7:73471010-73471010	C	T	Gln442Term	1324C>T	Supravalvular aortic stenosis	DM	Li,et al.Hum Mol Genet,6,1021,1997[PMID:9215670]|32960096
ELN	7:73471025-73471025	G	T	Ala447Ser	1339G>T	Aortopathy	DM?	Renner,et al.Genet Med,21,1832,2019[PMID:30675029]
ELN	7:73471042-73471043	CG	C	del 1 bp codon 453	1357+1delG	Supravalvular aortic stenosis	DM	Metcalfe,et al.Eur J Hum Genet,8,955,2000[PMID:11175284]
ELN	7:73471733-73471739	TGGGTGG	T	del 6 bp codon 460	1381_1386delGGTGGG	Coronary artery disease, premature	DM?	Teng,et al.Chin Med J (Engl),137,1246,2024[PMID:38297435]
ELN	7:73471734-73471734	G	A	Leu460Leu	1380G>A	Subarachnoid haemorrhage, association with	DP	Ruigrok,et al.Stroke,35,2064,2004[PMID:15297630]
ELN	7:73471738-73471738	G	T	Gly462Trp	1384G>T	Supravalvular aortic stenosis	DM	Rodriguez-Revenga,et al.Pediatr Cardiol,26,827,2005[PMID:15990952]
ELN	7:73471740-73471741	GC	G	del 1 bp codon 463	1387delC	Supravalvular aortic stenosis & cutis laxa	DM	Yang,et al.Clin Genet,101,101,2022[PMID:34671977]
ELN	7:73471799-73471799	G	A	IVS22 ds G-A +1	1444+1G>A	Supravalvular aortic stenosis & cutis laxa	DM	Yang,et al.Clin Genet,101,101,2022[PMID:34671977]
ELN	7:73472000-73472000	A	G	Lys492Arg	1475A>G	Modifies self assembly and mechanical properties of elastic matrix	FP	He,et al.PLoS One,7,e46130,2012[PMID:23049958]
ELN	7:73472032-73472032	T	TC	ins 1 bp non-coding DNA	1501+11dupC	Vascular stenosis	DM?	Metcalfe,et al.Eur J Hum Genet,8,955,2000[PMID:11175284]
ELN	7:73474205-73474206	CA	C	del 1 bp non-coding DNA	1502-9delA	Congenital heart disease	DM?	Morton,et al.JAMA Cardiol,6,457,2021[PMID:33084842]
ELN	7:73474272-73474290	GTGGCTCCTGGAGTTGGCT	G	del 18 bp codon 526	1576_1593delTTGGCTCCTGGAGTTGGC	Thoracic aortic disorder	DM?	Overwater,et al.Hum Mutat,39,1173,2018[PMID:29907982]
ELN	7:73474338-73474338	G	A	Val542Ile	1624G>A	Autism	DM?	Zhou,et al.Nat Genet,54,1305,2022[PMID:35982159]
ELN	7:73474499-73474499	G	T	Ala565Ser	1693G>T	Midaortic syndrome	DM?	Warejko,et al.Hypertension,71,691,2018[PMID:29483232]
ELN	7:73474514-73474514	C	T	Arg570Term	1708C>T	Supravalvular aortic stenosis	DM	Li,et al.Hum Mol Genet,6,1021,1997[PMID:9215670]|28991257|31941532|32368696|33084842|34539730|36518217
ELN	7:73474514-73474514	C	T	Arg570Term	1708C>T	Cutis laxa	DM	Graul-Neumann,et al.Am J Med Genet A,146A,977,2008[PMID:18348261]
ELN	7:73474515-73474515	G	A	IVS25 ds G-A +1	1708+1G>A	Pulmonary arterial hypertension	DM	Zhu,et al.Genome Med,10,2018[PMID:30029678]
ELN	7:73474722-73474723	TG	T	del 1 bp codon 576	1727delG	Supravalvular aortic stenosis	DM	Metcalfe,et al.Eur J Hum Genet,8,955,2000[PMID:11175284]
ELN	7:73474784-73474784	G	GT	ins 1 bp codon 597	1788dupT	Supravalvular aortic stenosis	DM	Metcalfe,et al.Eur J Hum Genet,8,955,2000[PMID:11175284]
ELN	7:73474809-73474810	TG	T	del 1 bp codon 605	1814delG	Supravalvular aortic stenosis	DM	Zhou,et al.Front Genet,13,1059640,2022[PMID:36518217]
ELN	7:73474811-73474811	G	GT	ins 1 bp codon 606	1815dupT	Supravalvular aortic stenosis	DM	Tassabehji,et al.Hum Mol Genet,6,1029,1997[PMID:9215671]
ELN	7:73474818-73474818	T	C	Pro607Pro	1821T>C	Autism spectrum disorder	DM?	Fu,et al.Nat Genet,54,1320,2022[PMID:35982160]|35982159
ELN	7:73474820-73474821	GC	G	del 1 bp codon 608	1824delC	Supravalvular aortic stenosis	DM	Li,et al.Hum Mol Genet,6,1021,1997[PMID:9215670]
ELN	7:73474824-73474825	CG	C	del 1 bp codon 611	1831delG	Midaortic syndrome	DM?	Warejko,et al.Hypertension,71,691,2018[PMID:29483232]
ELN	7:73474825-73474826	GG	CA	del 2 bp / ins 2 bp codon 610	1828_1829delGGinsCA	Supravalvular aortic stenosis	DM	Metcalfe,et al.Eur J Hum Genet,8,955,2000[PMID:11175284]
ELN	7:73474826-73474826	G	A	Gly610Glu	1829G>A	Supravalvular aortic stenosis	DM	Urban,et al.Am J Hum Genet,71,30,2002[PMID:12016585]|30228022
ELN	7:73474832-73474832	G	A	Gly612Asp	1835G>A	Congenital heart disease	DM?	Morton,et al.JAMA Cardiol,6,457,2021[PMID:33084842]
ELN	7:73474880-73474880	G	C	Gly628Ala	1883G>C	Aortic dissection, Stanford type A	DM?	Chen,et al.J Thorac Dis,13,4008,2021[PMID:34422331]
ELN	7:73474880-73474881	GA	G	del 1 bp codon 628	1884delA	Congenital heart disease	DM?	Morton,et al.JAMA Cardiol,6,457,2021[PMID:33084842]
ELN	7:73474930-73474930	G	T	Val645Leu	1933G>T	Supravalvular aortic stenosis	DM	Rodriguez-Revenga,et al.Pediatr Cardiol,26,827,2005[PMID:15990952]|30228022
ELN	7:73474938-73474938	G	C	IVS26 ds G-C +8	1933+8G>C	Thoracic aortic aneurysm, ascending non-syndromic	DM?	Salmasi,et al.Int J Cardiol,366,1,2022[PMID:35830949]
ELN	7:73475434-73475434	C	CTG	ins 2 bp codon 647	1938_1939dupTG	Supravalvular aortic stenosis	DM	Micale,et al.Eur J Hum Genet,18,317,2010[PMID:19844261]
ELN	7:73475436-73475436	G	T	Gly647Term	1939G>T	Atrial septal defect & pulmonary artery stenosis	DM	Hou,et al.Sci Rep,11,14154,2021[PMID:34238994]|34238994
ELN	7:73475451-73475451	G	A	Ala652Thr	1954G>A	Mid-aortic syndrome	DM	Phan,et al.BMC Cardiovasc Disord,22,2022[PMID:36460951]
ELN	7:73475454-73475454	A	T	Lys653Term	1957A>T	Congenital heart disease	DM?	Morton,et al.JAMA Cardiol,6,457,2021[PMID:33084842]
ELN	7:73475464-73475464	A	C	Lys656Thr	1967A>C	Developmental disorder	DM?	Kaplanis,et al.Nature,586,757,2020[PMID:33057194]|35982159
ELN	7:73475468-73475468	T	A	Tyr657Term	1971T>A	Supravalvular aortic stenosis	DM	Min,et al.Circ Genom Precis Med,13,e002971,2020[PMID:32960096]
ELN	7:73477496-73477496	T	TGG	ins 2 bp codon 663	1989_1990dupGG	Supravalvular aortic stenosis	DM	Metcalfe,et al.Eur J Hum Genet,8,955,2000[PMID:11175284]
ELN	7:73477559-73477559	G	C	IVS28 ds G-C +5	2044+5G>C	Supravalvular aortic stenosis	DM	Micale,et al.Eur J Hum Genet,18,317,2010[PMID:19844261]
ELN	7:73477689-73477690	CG	C	del 1 bp codon 699	2095delG	Supravalvular aortic stenosis	DM	Min,et al.Circ Genom Precis Med,13,e002971,2020[PMID:32960096]
ELN	7:73477693-73477693	C	T	Gln700Term	2098C>T	Supravalvular aortic stenosis	DM	Park,et al.Int J Mol Med,18,329,2006[PMID:16820942]
ELN	7:73477696-73477696	T	C	Phe701Leu	2101T>C	Patent foramen ovale	DM?	Li,et al.Front Genet,15,2024[PMID:38808331]
ELN	7:73477700-73477700	G	A	IVS29 ds G-A +1	2104+1G>A	Supravalvular aortic stenosis	DM	Min,et al.Circ Genom Precis Med,13,e002971,2020[PMID:32960096]
ELN	7:73477957-73477982	TGGGAGCCGCTGGGCTCGGAGGACTC	T	deletion 25 bp nt. 2114 in ex. 30	2114_2138del25	Cutis laxa	DM	Szabo,et al.J Med Genet,43,255,2006[PMID:16085695]|20600892
ELN	7:73477964-73477965	CG	C	del 1 bp codon 707	2119delG	Cutis laxa	DM	Callewaert,et al.Hum Mutat,32,445,2011[PMID:21309044]
ELN	7:73477966-73477966	C	A	Ala707Asp	2120C>A	Supravalvular aortic stenosis	DM	Metcalfe,et al.Eur J Hum Genet,8,955,2000[PMID:11175284]
ELN	7:73477967-73477968	TG	T	del 1 bp codon 708	2124delG	Cutis laxa	DM	Hadj-Rabia,et al.Orphanet J Rare Dis,8,36,2013[PMID:23442826]
ELN	7:73477976-73477977	AG	A	del 1 bp codon 711	2132delG	Cutis laxa	DM	Zhang,et al.J Biol Chem,274,981,1999[PMID:9873040]|22573328
ELN	7:73477979-73477979	A	T	Gly711Gly	2133A>T	Developmental disorder	DM?	Kaplanis,et al.Nature,586,757,2020[PMID:33057194]|35982159
ELN	7:73477989-73477989	G	T	Gly715Term	2143G>T	Supravalvular aortic stenosis	DM?	Ceyhan-Birsoy,et al.Am J Hum Genet,104,76,2019[PMID:30609409]|37279760
ELN	7:73478001-73478002	GT	G	del 1 bp codon 719	2157delT	Cutis laxa	DM	Duz,et al.Clin Dysmorphol,26,142,2017[PMID:28383366]
ELN	7:73478003-73478004	TC	T	del 1 bp codon 720	2159delC	Cutis laxa	DM	Zhang,et al.J Biol Chem,274,981,1999[PMID:9873040]|36002914
ELN	7:73478012-73478013	TG	T	del 1 bp codon 724	2171delG	Cutis laxa	DM	Hadj-Rabia,et al.Orphanet J Rare Dis,8,36,2013[PMID:23442826]|31400128
ELN	7:73478021-73478022	TG	T	del 1 bp codon 726	2177delG	Moyamoya disease & artery tortuosity	DM	Ishiwata,et al.Am J Med Genet A,170,1924,2016[PMID:27080061]
ELN	7:73480063-73480063	G	A	IVS31 ds G-A +1	2218+1G>A	Congenital heart defect	DM	Xing,et al.Prenat Diagn,42,873,2022[PMID:35584285]|36478645
ELN	7:73480289-73480289	G	GA	ins 1 bp codon 746	2235dupA	Cutis laxa	DM	Seo,et al.Clin Genet,98,562,2020[PMID:32901917]
ELN	7:73480298-73480299	TA	T	del 1 bp codon 748	2244delA	Cutis laxa	DM	Tassabehji,et al.Hum Mol Genet,7,1021,1998[PMID:9580666]|23442826
ELN	7:73480301-73480301	G	A	Gly749Glu	2246G>A	Midaortic syndrome	DM?	Warejko,et al.Hypertension,71,691,2018[PMID:29483232]
ELN	7:73480308-73480308	C	CG	ins 1 bp codon 752	2256dupG	Congenital heart disease	DM?	Morton,et al.JAMA Cardiol,6,457,2021[PMID:33084842]
ELN	7:73480347-73480347	C	G	IVS32 ds C-G +20	2272+20C>G	Cutis laxa	DM	Vodo,et al.Exp Dermatol,24,885,2015[PMID:26121527]|36541930
ELN	7:73481065-73481065	T	TGGCA	ins 4 bp codon 761	2278_2281dupGCAG	Cutis laxa	DM	Callewaert,et al.Hum Mutat,32,445,2011[PMID:21309044]
ELN	7:73481080-73481081	GC	G	del 1 bp codon 764	2292delC	Cutis laxa	DM	Rodriguez-Revenga,et al.Arch Dermatol,140,1135,2004[PMID:15381555]
ELN	7:73481101-73481102	TC	T	del 1 bp codon 772	2315delC	Cutis laxa	DM	Callewaert,et al.Hum Mutat,32,445,2011[PMID:21309044]
ELN	7:73482971-73483015	ACCTCCTCCCGTCCAGGTGGGGCCTGCCTGGGGAAAGCTTGTGGC	A	deletion 44 bp, c.2318-14_2347	2318-14_2347del44	Supravalvular aortic stenosis	DM	Velandia-Piedrahita,et al.Appl Clin Genet,13,233,2020[PMID:33364810]|33364810
ELN	7:73482987-73482987	G	A	Gly773Asp	2318G>A	Chronic obstructive pulmonary disease	DM	Kelleher,et al.Am J Respir Cell Mol Biol,33,355,2005[PMID:16081882]|16374472|19029017|28146470|34426522|36920900
ELN	7:73482988-73482989	TG	T	del 1 bp codon 775	2323delG	Cutis laxa	DM	Okuneva,et al.BMC Dermatol,19,2019[PMID:30704477]
ELN	7:73483014-73483015	GC	G	del 1 bp codon 783	2347delC	Cutis laxa	DM	Hadj-Rabia,et al.Orphanet J Rare Dis,8,36,2013[PMID:23442826]
ELN	7:73483116-73483117	AT	A	del 1 bp non-coding DNA	*87delT	Developmental disorder	DM	Slavotinek,et al.NPJ Genom Med,8,2023[PMID:37236975]
