# Supplementary material for: Case Report: Newly discovered ELN gene mutation in congenital heart disease: case analysis and review
Source: Front Pediatr. 2026 Jan 29;14:1671066. doi: 10.3389/fped.2026.1671066 (PMC12894336; doi:10.3389/fped.2026.1671066)
Supplement: Supplementary file 4 [file Supplementaryfile3.xlsx]

## Sheet: Sheet1
Molecular Lesion Type	Typical Variant Type	Primary Mechanism	Typical Clinical Phenotype	Incidence of Peripheral Pulmonary Artery Stenosis (PPAS)	Prognostic Features and Intervention Frequency	Representative References
7q11.23 microdeletion	Involving ELN and ≥25–28 adjacent genes (typical 1.4–1.8 Mb deletion)	Multigene hemizygosity	Williams-Beuren syndrome (SVAS + characteristic facies, intellectual disability, hypercalcemia, growth retardation)	High incidence (>70%), significant in infancy, partial improvement with age but high persistence	Multisystem involvement, high intervention frequency, restenosis common	Pober [11]; Merla [4]; Collins [12]
Truncating/Splice variants (exons 1–29)	Nonsense, frameshift, splice site variants (>100 reported)	NMD → functional haploinsufficiency	Nonsyndromic/familial SVAS ± peripheral PPAS, no extracardiac syndrome features	50%–75% of children present in infancy, often naturally improve with age (>50% cases)	Primarily vascular phenotype, early intervention but lower reintervention rate	Metcalfe [8]; Micale [9]; Zhou [5]; Min [13]
C-terminal missense/in-frame variants (exons 30–34)	Missense, in-frame insertions/deletions	Dominant-negative protein interferes with assembly	Autosomal dominant cutis laxa (ADCL) ± mild vascular disease (e.g., mild SVAS)	Rare (<10%)	Primarily skin, mild vascular, better prognosis	Callewaert [10]; Duque Lasio[7]
